# Supplementary material for: Genome-wide association meta-analysis identifies 29 new acne susceptibility loci
Source: Nat Commun. 2022 Feb 7;13:702. doi: 10.1038/s41467-022-28252-5 (PMC8821634; doi:10.1038/s41467-022-28252-5)
Supplement: Supplementary file 4 — Supplementary Data 1–7 [file 41467_2022_28252_MOESM4_ESM.xlsx]

## Sheet: Supplementary Data 1
Supplementary Data 1: Summary of acne cohorts in the meta-analysis. *KCL dataset is a meta-analysis of 2 studies, Navarini et al. and Petridis et al..
Cohort	Cases	Controls	Case ascertainment	Country	Age of acne cases (sd)	%female acne cases	GWAS covariates	Genotyping chip	Imputation panel	Genome build	lambda
ALSPAC	193	3772	Clinical assessment	UK	Assessment: 13.83 (0.18)	46.6	Age, sex, 20 PCs	Illumina HumanHap550 quad	HRC 1.1	hg19	0.996
FinnGen	665	131216	Electronic health record	Finland	First event: 27.48 (na)	56.4	Age, sex, genotyping batch, 10 PCs	Illumina and Affymetrix (various)	SISu v3	hg38	1.007
Harvard (HuCore2)	745	6332	Self-report questionnaire	USA	Age at survey: 38.65 (7.5)	86.7	Age, sex, 10 PCs	HuCore2	1000 Genomes Phase 3	hg19	1.001
Harvard (IlluminaHumanHap)	107	1144			Age at survey: 38.65 (7.5)	86.65		IlluminaHumanHap			1.013
Harvard (OmniExpress)	189	2943			Age at survey: 38.65 (7.5)	86.65		OmniExpress			1.018
Harvard (OncoArray)	442	4763			Age at survey: 38.65 (7.5)	86.65		OncoArray			1.006
HUNT	456	68590	Electronic health record	Norway	First event: 32.63 (11.75)	71.7	Birth year, sex, genotyping batch, 4 PCs	Illumina HumanCoreExome12 v1.0, HumanCoreExome12 v1.1, UM HUNT Biobank v1.0	HRC 1.1 + local reference panel (2,202 WGS HUNT participants)	hg19	0.989
KCL*	5602	21120	Clinical assessment	UK	Onset: 14.30 (3.57)	56.5	Sex, genotyping batch, 4 PCs	Illumina HumanOmniExpress-12v1_H, Illumina 1.2M, Illumina Human Omni Express Exome 8v1.2, Illumina Infimium Omni Express Exome 8v1.3, Illumina Human Omni 2.5, Illumina Human Core Exome v12.0	1000 Genomes Phase 1, HRC 1.1	hg19	1.098
Mass General Brigham Biobank	1368	18678	Electronic health record	USA	Age at enrolment: 57.4 (na)	54.3	Age, sex, genotyping platform, 10 PCs	Illumina Multi-Ethnic Global Array	HRC 1.1	hg19	1.024
NTR (Adults)	853	2238	Self-report questionnaire	The Netherlands	Age at survey: 25.82 (7.33)	70.5	Age, sex, genotyping platform, 10 PCs	Perlegen Affymetrix, Affymetrix 6.0, Affymetrix Axiom, Illumina Human Quad Bead 660, Illumina Omni 1M, Illumina GSA	HRC 1.1	hg19	1.001
NTR (Teen)	258	2759			Age at survey: 16.81 (1.2)	50.8					0.998
QIMR (Self-report)	3956	3130	Self-report questionnaire	Australia	Age at survey: 40.43 (14.51)	71.8	Age, sex, genotyping platform, 10 PCs	llumina Infinium Global Screening Array	HRC 1.1	hg19	1.029
QIMR (Clinical)	1212	1394	Clinical assessment		Assessment: 14.92 (1.2)	48.6		HumanCoreExome-12v1-0_C, IlluminaHuman610WQuad	HRC 1.1		1.021
UK Biobank	4119	327152	Electronic health record	UK	First event: 33.34 (13.48)	65	Sex, genotyping array, 20 PCs	Affymetrix UK BiLEVE Axiom array Affymetrix UK Biobank Axiom® array	1000 Genomes Phase 3 + UK10K	hg19	1.047
Total	20165	595231				63.6

## Sheet: Supplementary Data 2
Supplementary Data 2: Summary statistics of three loci previously associated with acne that are not replicated in the meta-analysis. *Previously reported acne risk allele in Petridis et al; #Previously reported acne risk allele in He et al.
						Petridis et al.	He et al.	Meta-analysis
SNP	CHR	BP	Band (SNP)	RA	PA	OR (95% CI)	OR (95% CI)	OR	P
rs1092479	2	121769437	2q14.2	C*	G	1.14 (1.09 - 1.19)		1.06 (1.03 - 1.09)	9.843e-06
rs7531806	1	169651044	1q24.2	G	A#		1.22 (1.12 - 1.28)	1.01 (0.99 - 1.04)	0.3357
rs747650	11	47176005	11p11.2	C#	T		1.24 (1.16 - 1.34)	1.02 (1 - 1.05)	0.07848

## Sheet: Supplementary Data 3
Supplementary Data 3: Co-localisation of GTEX sun exposed and non-exposed skin eQTLs at loci identified to be associated with acne through the meta-analysis. SE: Sun exposed; NSE: Non-sun exposed; PP(coloc): posterior probability of a single causal variant; Top SNP: SNP with highest posterior probability (PP(coloc)top SNP) for being causal variant for both traits.
Band	Locus	Sun exposed?	Gene	nSNPs	PP(coloc)	Top Coloc SNP	PP(coloc) Top SNP
1q32.1	1:202322113	SE	LGR6	4267	0.6748	1:202322113	0.0311
1q32.1	1:202322113	NSE	PPP1R12B	4659	0.7493	1:202474799	0.1175
2q13	2:113609886	SE	IL36RN	3801	0.6256	2:113609886	0.2837
2q13	2:113609886	NSE	IL36RN	3801	0.6246	2:113609886	0.3136
2q13	2:113609886	NSE	IL37	4239	0.9919	2:113609886	0.4313
2q35	2:219746292	SE	WNT6	3189	0.5754	2:219746292	0.6739
3q21.1	3:122048644	SE	CSTA	5117	0.9532	3:122048644	0.2033
3q21.1	3:122048644	NSE	CSTA	5117	0.9848	3:122048644	0.3047
3q29	3:196946647	SE	DLG1	4155	0.9506	3:196946647	0.3246
3q29	3:196946647	NSE	DLG1	4155	0.7484	3:196979106	0.191
4q31.22	4:148400819	SE	EDNRA	4091	0.9773	4:148400819	0.0709
4q31.22	4:148400819	NSE	EDNRA	4091	0.9807	4:148400819	0.124
5q13.2	5:72277724	SE	FCHO2	4410	0.9485	5:72277724	0.168
5q13.2	5:72277724	NSE	FCHO2	4410	0.9319	5:72277724	0.2166
5q31.1	5:131677047	SE	PDLIM4	3193	0.7719	5:131607402	0.113
5q31.1	5:131677047	SE	SLC22A5	3392	0.9923	5:131705458	0.9651
5q31.1	5:131677047	NSE	IRF1	3255	0.7858	5:131677047	0.2736
5q31.1	5:131677047	NSE	PDLIM4	3193	0.5096	5:131570931	0.2615
5q31.1	5:131677047	NSE	SLC22A5	3392	0.9932	5:131677047	0.5345
8p23.1	8:8109936	SE	MSRA	712	0.7081	8:9034148	0.1802
8p23.1	8:10618176	SE	RP1L1	7030	0.6603	8:10630815	0.2411
11p15.2	9:38020544	SE	SHB	4124	0.9954	9:38020544	0.4551
11p15.2	9:38020544	NSE	EXOSC3	4194	0.7483	9:38035665	0.2349
11p15.2	9:38020544	NSE	SHB	4124	0.9949	9:38035665	0.479
11q13.1	11:65387378	SE	MAP3K11	3184	0.9402	11:65380916	0.4348
11q13.1	11:65387378	NSE	MAP3K11	3184	0.9315	11:65389631	0.6389
12p13.2	12:12612436	NSE	BORCS5	4738	0.5401	12:12618897	0.8454
15q21.2	15:50878630	SE	SPPL2A	4664	0.887	15:50878630	0.0268
15q21.2	15:50878630	NSE	SPPL2A	4664	0.726	15:50878630	0.0255
15q26.1	15:90734426	SE	SEMA4B	4744	0.9998	15:90734426	0.9995
15q26.1	15:90734426	NSE	SEMA4B	4744	0.9998	15:90734426	0.9991
12q11.23	22:24891355	SE	SPECC1L	3850	0.9879	22:24800104	0.5473
12q11.23	22:24891355	NSE	SPECC1L	3850	0.9879	22:24800104	0.5474
12q12.3	22:33202478	NSE	TIMP3	6326	0.8176	22:33191373	0.1936
12q13.33	22:50335839	SE	ALG12	6657	0.7187	22:50180497	0.1866
12q13.33	22:50335839	SE	CRELD2	6657	0.8489	22:50274751	0.3774
12q13.33	22:50335839	NSE	ALG12	6657	0.7162	22:50180497	0.0793
12q13.33	22:50335839	NSE	CRELD2	6657	0.5985	22:50235315	0.0617
12q13.33	22:50335839	NSE	PIM3	6530	0.7098	22:50329688	0.1478

## Sheet: Supplementary Data 4
Supplementary Data 4: Protein altering variants in the 95% credible sets of genome-wide significant loci.
Location	Allele	Consequence	IMPACT	SYMBOL	Gene	Feature_type	Feature	BIOTYPE	EXON	INTRON	HGVSc	HGVSp	cDNA_position	CDS_position	Protein_position	Amino_acids	Codons	Existing_variation	DISTANCE	STRAND	FLAGS	SYMBOL_SOURCE	HGNC_ID	MANE_SELECT	MANE_PLUS_CLINICAL	TSL	APPRIS	SIFT	PolyPhen	AF	CLIN_SIG
1:183085755-183085755	G	missense_variant	MODERATE	LAMC1	ENSG00000135862	Transcript	ENST00000258341.4	protein_coding	7/28	-	-	-	1629	1372	458	I/V	Att/Gtt	rs20563,COSV51132249	-	1	-	HGNC	6492	-	-	-	-	tolerated(1)	benign(0)	0.5317	-
1:183085755-183085755	A	missense_variant	MODERATE	LAMC1	ENSG00000135862	Transcript	ENST00000258341.4	protein_coding	7/28	-	-	-	1629	1372	458	V/I	Gtt/Att	COSV51132249	-	1	-	HGNC	6492	-	-	-	-	-	-	-	-
1:183094547-183094547	T	missense_variant	MODERATE	LAMC1	ENSG00000135862	Transcript	ENST00000258341.4	protein_coding	15/28	-	-	-	2920	2663	888	P/L	cCg/cTg	COSV51137754	-	1	-	HGNC	6492	-	-	-	-	-	-	-	-
1:183094547-183094547	C	missense_variant	MODERATE	LAMC1	ENSG00000135862	Transcript	ENST00000258341.4	protein_coding	15/28	-	-	-	2920	2663	888	L/P	cTg/cCg	rs20558,COSV51137754	-	1	-	HGNC	6492	-	-	-	-	tolerated(1)	benign(0)	-	-
1:200880869-200880869	C	missense_variant	MODERATE	C1orf106	ENSG00000163362	Transcript	ENST00000367342.4	protein_coding	9/10	-	-	-	1703	1503	501	R/S	agA/agC	rs45547233,COSV66256439	-	1	-	HGNC	25599	-	-	-	-	tolerated(0.56)	benign(0.143)	0.0595	-
1:200880869-200880869	C	missense_variant	MODERATE	C1orf106	ENSG00000163362	Transcript	ENST00000413687.2	protein_coding	9/10	-	-	-	1609	1248	416	R/S	agA/agC	rs45547233,COSV66256439	-	1	-	HGNC	25599	-	-	-	-	tolerated(0.49)	benign(0.143)	0.0595	-
1:200880869-200880869	A	missense_variant	MODERATE	C1orf106	ENSG00000163362	Transcript	ENST00000367342.4	protein_coding	9/10	-	-	-	1703	1503	501	S/R	agC/agA	COSV66256439	-	1	-	HGNC	25599	-	-	-	-	-	-	-	-
1:200880869-200880869	A	missense_variant	MODERATE	C1orf106	ENSG00000163362	Transcript	ENST00000413687.2	protein_coding	9/10	-	-	-	1609	1248	416	S/R	agC/agA	COSV66256439	-	1	-	HGNC	25599	-	-	-	-	-	-	-	-
5:131663062-131663062	T	missense_variant	MODERATE	SLC22A4	ENSG00000197208	Transcript	ENST00000200652.3	protein_coding	5/10	-	-	-	1091	917	306	T/I	aCa/aTa	COSV52358339,COSV52359758	-	1	-	HGNC	10968	-	-	-	-	-	-	-	-
5:131663062-131663062	C	missense_variant	MODERATE	SLC22A4	ENSG00000197208	Transcript	ENST00000200652.3	protein_coding	5/10	-	-	-	1091	917	306	I/T	aTa/aCa	rs272893,COSV52358339,COSV52359758	-	1	-	HGNC	10968	-	-	-	-	deleterious(0.01)	benign(0.012)	-	-
15:50878630-50878630	G	missense_variant	MODERATE	TRPM7	ENSG00000092439	Transcript	ENST00000313478.7	protein_coding	28/39	-	-	-	4727	4445	1482	I/T	aTt/aCt	CM052929,COSV57919875	-	-1	-	HGNC	17994	-	-	-	-	-	-	-	-
15:50878630-50878630	G	missense_variant	MODERATE	TRPM7	ENSG00000092439	Transcript	ENST00000560955.1	protein_coding	28/39	-	-	-	4683	4445	1482	I/T	aTt/aCt	CM052929,COSV57919875	-	-1	-	HGNC	17994	-	-	-	-	-	-	-	-
15:50878630-50878630	A	missense_variant	MODERATE	TRPM7	ENSG00000092439	Transcript	ENST00000313478.7	protein_coding	28/39	-	-	-	4727	4445	1482	T/I	aCt/aTt	rs8042919,CM052929,COSV57919875	-	-1	-	HGNC	17994	-	-	-	-	tolerated_low_confidence(0.11)	benign(0.098)	0.0759	risk_factor,uncertain_significance
15:50878630-50878630	A	missense_variant	MODERATE	TRPM7	ENSG00000092439	Transcript	ENST00000560955.1	protein_coding	28/39	-	-	-	4683	4445	1482	T/I	aCt/aTt	rs8042919,CM052929,COSV57919875	-	-1	-	HGNC	17994	-	-	-	-	tolerated_low_confidence(0.06)	benign(0.003)	0.0759	risk_factor,uncertain_significance
22:44324727-44324727	G	missense_variant	MODERATE	PNPLA3	ENSG00000100344	Transcript	ENST00000216180.3	protein_coding	3/9	-	-	-	617	444	148	I/M	atC/atG	rs738409,CM086892,COSV53377243	-	1	-	HGNC	18590	-	-	-	-	deleterious(0)	probably_damaging(0.944)	0.2622	drug_response,benign,_risk_factor
22:44324727-44324727	G	missense_variant	MODERATE	PNPLA3	ENSG00000100344	Transcript	ENST00000423180.2	protein_coding	3/9	-	-	-	541	432	144	I/M	atC/atG	rs738409,CM086892,COSV53377243	-	1	-	HGNC	18590	-	-	-	-	deleterious(0)	possibly_damaging(0.906)	0.2622	drug_response,benign,_risk_factor
22:44324727-44324727	C	missense_variant	MODERATE	PNPLA3	ENSG00000100344	Transcript	ENST00000216180.3	protein_coding	3/9	-	-	-	617	444	148	M/I	atG/atC	CM086892,COSV53377243	-	1	-	HGNC	18590	-	-	-	-	-	-	-	-
22:44324727-44324727	C	missense_variant	MODERATE	PNPLA3	ENSG00000100344	Transcript	ENST00000423180.2	protein_coding	3/9	-	-	-	541	432	144	M/I	atG/atC	CM086892,COSV53377243	-	1	-	HGNC	18590	-	-	-	-	-	-	-	-
22:50297435-50297435	T	missense_variant	MODERATE	ALG12	ENSG00000182858	Transcript	ENST00000486602.1	protein_coding	4/4	-	-	-	537	539	180	R/H	cGc/cAc	COSV58206677	-	-1	cds_start_NF	HGNC	19358	-	-	-	-	-	-	-	-
22:50297435-50297435	C	missense_variant	MODERATE	ALG12	ENSG00000182858	Transcript	ENST00000486602.1	protein_coding	4/4	-	-	-	537	539	180	H/R	cAc/cGc	rs1321,COSV58206677	-	-1	cds_start_NF	HGNC	19358	-	-	-	-	-	benign(0.043)	0.4022	benign

## Sheet: Supplementary Data 5
Supplementary Data 5: Genes prioritised to be implicated in acne identified through DEPICT analysis (false discovery rate < 5%). EST= Established acne locus, NOV= Novel acne locus, NS= locus not reaching genome-wide significance.
Locus	Nr of genes in locus	Chromosome and position	Lowest P-val (+-1Mb)	EST/NOV/NS	Ensembl Gene ID	Gene symbol	Nominal P value	Gene closest to lead SNP	Gene bio-type	Top cis eQTL SNP (Westra et al. Nature Genetics 2014)	False discovery rate < 5%
rs8030623	1	chr15:90890819-90892669	2.51e-35	EST	ENSG00000238244	GABARAPL3	3.17e-10	TRUE	protein_coding	-	Yes
rs2070475	3	chr22:24666786-24924358	5.4e-10	EST	ENSG00000100014	SPECC1L	6.12e-09	FALSE	protein_coding+processed_transcript+retained_intron	-	Yes
rs7286335	1	chr22:37886400-37915549	2.72e-06	NS	ENSG00000100065	CARD10	1.61e-08	TRUE	retained_intron+protein_coding+processed_transcript	-	Yes
rs4397624	1	chr1:182992597-183114727	3.69e-12	EST	ENSG00000135862	LAMC1	2.17e-08	TRUE	protein_coding+processed_transcript	-	Yes
rs6143035	4	chr20:60883011-60982341	3.39e-06	NS	ENSG00000130702	LAMA5	2.68e-08	TRUE	processed_transcript+nonsense_mediated_decay+protein_coding+retained_intron	rs12481249	Yes
rs916606	1	chr11:64590859-64612041	2.19e-18	EST	ENSG00000171219	CDC42BPG	5.71e-08	FALSE	protein_coding+processed_transcript+retained_intron	-	Yes
rs4842316	3	chr12:79257773-80084877	9.8e-08	NS	ENSG00000177425	PAWR	9.33e-08	TRUE	processed_transcript+protein_coding+retained_intron	-	Yes
rs10852857	2	chr17:1323983-1395995	2.69e-06	NS	ENSG00000197879	MYO1C	1.02e-07	FALSE	protein_coding	-	Yes
rs12892576	1	chr14:51955818-52197445	3.85e-06	NS	ENSG00000139926	FRMD6	1.27e-07	TRUE	processed_transcript+protein_coding+retained_intron	rs2025026;rs12885443	Yes
rs919555	3	chr8:10581278-10704011	1.73e-08	EST	ENSG00000171056	SOX7	3.25e-07	TRUE	protein_coding	rs10092781;rs7001281	Yes
rs4878737	4	chr9:37766975-38069210	1.4e-08	NOV	ENSG00000107338	SHB	3.42e-07	TRUE	protein_coding	-	Yes
rs10923723;rs2645286	3	chr1:119425666-119818596	2.38e-07	NS	ENSG00000092607	TBX15	4.23e-07	TRUE	protein_coding	-	Yes
rs9606994	2	chr22:32908539-33454358	1.42e-10	NOV	ENSG00000100234	TIMP3	6e-07	FALSE	protein_coding	rs5754425	Yes
rs6684868;rs7536605	1	chr1:218519577-218617961	2.07e-24	EST	ENSG00000092969	TGFB2	7.16e-07	TRUE	protein_coding+processed_transcript	-	Yes
rs2302761	3	chr17:7348380-7417933	8.8e-08	NS	ENSG00000174282	ZBTB4	1.3e-06	FALSE	protein_coding	rs4796309;rs8065577	Yes
rs11595128	1	chr10:114710009-114927437	2.8e-06	NS	ENSG00000148737	TCF7L2	1.36e-06	TRUE	protein_coding+processed_transcript+nonsense_mediated_decay	-	Yes
rs793453	3	chr3:99357319-99897447	2.72e-07	NS	ENSG00000144810	COL8A1	1.73e-06	FALSE	protein_coding+processed_transcript	rs793477	Yes
rs629725	1	chr5:52776239-52782964	3.5e-28	EST	ENSG00000134363	FST	1.83e-06	TRUE	protein_coding+retained_intron	rs11743522;rs16881173	Yes
rs8032315	2	chr15:91411822-91439006	7.92e-08	EST	ENSG00000140564	FURIN	1.9e-06	TRUE	protein_coding+nonsense_mediated_decay+retained_intron	rs4702	Yes
rs9326890	3	chr5:112357796-112930982	1.08e-06	NS	ENSG00000171444	MCC	2.38e-06	FALSE	protein_coding+processed_transcript+retained_intron	-	Yes
rs17278869	3	chr1:23345941-23521222	1.03e-07	NS	ENSG00000169641	LUZP1	2.57e-06	TRUE	protein_coding	rs12567682	Yes
rs1555793	2	chr1:117452679-117579167	3.06e-06	NS	ENSG00000134247	PTGFRN	2.68e-06	FALSE	protein_coding+processed_transcript	rs4128518;rs17036591	Yes
rs13390168	1	chr2:121493199-121750229	1.06e-06	EST	ENSG00000074047	GLI2	4.27e-06	TRUE	processed_transcript+retained_intron+protein_coding+nonsense_mediated_decay	-	Yes
rs1771220	4	chr9:116148597-116360018	4.15e-06	NS	ENSG00000138835	RGS3	4.44e-06	FALSE	protein_coding+retained_intron+processed_transcript	rs657677;rs4979237	Yes
rs793453	3	chr3:99357319-99897447	2.72e-07	NS	ENSG00000168386	FILIP1L	5.08e-06	FALSE	processed_transcript+protein_coding	-	Yes
rs11950562	10	chr5:131142683-131826490	2.92e-10	NOV	ENSG00000131435	PDLIM4	5.1e-06	FALSE	protein_coding+retained_intron+processed_transcript	-	Yes
rs17803958	1	chr8:12940870-13373167	1.13e-08	NOV	ENSG00000164741	DLC1	7.01e-06	TRUE	protein_coding+retained_intron+processed_transcript	-	Yes
rs6555833	1	chr5:168088745-168728133	7.53e-07	NS	ENSG00000184347	SLIT3	8.51e-06	TRUE	protein_coding+processed_transcript+retained_intron	rs729149	Yes
rs296522	4	chr1:200860176-201081694	3.1e-08	NOV	ENSG00000163362	C1orf106	1.06e-05	TRUE	protein_coding+processed_transcript	-	Yes
rs12152886	1	chr5:16665395-16936372	8.61e-07	NS	ENSG00000145555	MYO10	1.07e-05	TRUE	protein_coding+processed_transcript+retained_intron	rs1564650	Yes
rs6805920	1	chr3:196769431-197026171	1.67e-09	NOV	ENSG00000075711	DLG1	1.23e-05	TRUE	protein_coding+retained_intron+nonsense_mediated_decay+processed_transcript	-	Yes
rs2836706;rs443099	3	chr21:38437942-45746674	6.13e-08	NS	ENSG00000157557	ETS2	1.67e-05	FALSE	protein_coding	rs1051476	Yes
rs1443117	1	chr11:19372271-20143144	1.13e-08	NOV	ENSG00000166833	NAV2	1.76e-05	TRUE	protein_coding+processed_transcript+retained_intron	-	Yes
rs6818398	1	chr4:153857504-153900848	1.72e-06	NS	ENSG00000137460	FHDC1	1.79e-05	TRUE	protein_coding	-	Yes
rs4908518	1	chr1:8412457-8877702	3.56e-10	NOV	ENSG00000142599	RERE	1.89e-05	TRUE	protein_coding+processed_transcript	rs301806;rs301806	Yes
rs2385005;rs8100128	17	chr19:37675722-38699012	5.4e-07	NS	ENSG00000105738	SIPA1L3	2.17e-05	TRUE	protein_coding+processed_transcript	-	Yes
rs520820	2	chr1:68150744-68299150	3.56e-07	NS	ENSG00000116717	GADD45A	2.22e-05	TRUE	protein_coding+processed_transcript	rs10889708;rs12120849	Yes
rs10896460	1	chr11:69061605-69182494	2.8e-11	NOV	ENSG00000172927	MYEOV	2.23e-05	TRUE	protein_coding+processed_transcript+retained_intron	rs10047435	Yes
rs12373373	5	chr18:77732869-78005429	3.49e-08	NOV	ENSG00000178184	PARD6G	2.4e-05	TRUE	protein_coding+processed_transcript	-	Yes
rs2945230	2	chr8:8097891-8244008	4.61e-08	NOV	ENSG00000182319	-	2.75e-05	FALSE	protein_coding	rs867757	Yes
rs10852857	2	chr17:1323983-1395995	2.69e-06	NS	ENSG00000167193	CRK	3.28e-05	TRUE	protein_coding	rs2302458;rs2302458;rs12452627	Yes
rs2704235	1	chr15:58245622-58790065	4.33e-06	NS	ENSG00000128918	ALDH1A2	3.76e-05	TRUE	protein_coding+nonsense_mediated_decay+retained_intron+processed_transcript	rs590702	Yes
rs4557593	1	chr7:15650837-15726437	2.55e-07	NS	ENSG00000106511	MEOX2	3.78e-05	TRUE	protein_coding	-	Yes
rs2476601	7	chr1:113933371-114456708	5.72e-07	NS	ENSG00000081026	MAGI3	4.07e-05	FALSE	protein_coding+processed_transcript	-	Yes
rs520820	2	chr1:68150744-68299150	3.56e-07	NS	ENSG00000172380	GNG12	4.35e-05	FALSE	protein_coding+processed_transcript	rs787539	Yes
rs1113197;rs1399238	5	chr15:90703836-90820841	2.51e-35	EST	ENSG00000228998	-	4.4e-05	FALSE	protein_coding	-	Yes
rs260643	3	chr2:109403213-109605828	2.93e-12	NOV	ENSG00000135960	EDAR	4.77e-05	TRUE	protein_coding	rs260641	Yes
rs1113197;rs1399238	5	chr15:90703836-90820841	2.51e-35	EST	ENSG00000185033	SEMA4B	5.29e-05	TRUE	protein_coding+nonsense_mediated_decay+processed_transcript+retained_intron	-	Yes
rs335157	1	chr5:122424816-122523745	6.59e-06	NS	ENSG00000061455	PRDM6	6.54e-05	TRUE	protein_coding+nonsense_mediated_decay+processed_transcript	-	Yes
rs1958025	1	chr14:53323986-53419153	5.66e-06	NS	ENSG00000073712	FERMT2	8.4e-05	TRUE	protein_coding+processed_transcript+retained_intron+nonsense_mediated_decay	-	Yes
rs2385005;rs8100128	17	chr19:37675722-38699012	5.4e-07	NS	ENSG00000245680	ZNF585B	8.51e-05	FALSE	protein_coding+nonsense_mediated_decay+processed_transcript	-	Yes
rs7349332	2	chr2:219745085-219795358	3.03e-23	EST	ENSG00000135925	WNT10A	8.7e-05	TRUE	protein_coding+processed_transcript	-	Yes
rs3849154;rs4293101	2	chr11:12984057-13032647	2.22e-28	EST	ENSG00000189431	RASSF10	9.68e-05	TRUE	processed_pseudogene	rs7947920	Yes
rs17692425	1	chr6:85397091-85474237	4.16e-08	NOV	ENSG00000112837	TBX18	0.00012	TRUE	protein_coding	-	Yes
rs6842241	1	chr4:148402069-148466106	2.22e-08	NOV	ENSG00000151617	EDNRA	0.000141	TRUE	protein_coding+nonsense_mediated_decay+processed_transcript	rs17577768	Yes
rs11590011;rs6658708	4	chr1:202162938-202679545	6.19e-12	EST	ENSG00000133067	LGR6	0.00017	FALSE	protein_coding+nonsense_mediated_decay+retained_intron+processed_transcript	rs10920352	Yes
rs874149	4	chr10:21783421-22292698	1.24e-06	NS	ENSG00000180592	C10orf140	0.000812	FALSE	protein_coding+processed_transcript	-	Yes
rs9624434	1	chr22:24615622-24641110	5.4e-10	EST	ENSG00000099998	GGT5	0.000908	TRUE	protein_coding	-	Yes
rs17432580	4	chr2:62900986-64054977	1.23e-06	NS	ENSG00000242412	DBIL5P2	0.001095	FALSE	processed_transcript+transcribed_processed_pseudogene	-	Yes
rs1260326	14	chr2:27505260-27858041	2.64e-07	NS	ENSG00000157992	KRTCAP3	0.001108	FALSE	protein_coding+nonsense_mediated_decay+retained_intron	-	Yes
rs5750781	1	chr22:39619364-39640756	1.8e-07	NS	ENSG00000100311	PDGFB	0.001476	TRUE	protein_coding	rs5757572;rs130654	Yes
rs506853	9	chr11:65365226-65564690	8.58e-22	EST	ENSG00000172818	OVOL1	0.001483	FALSE	protein_coding+processed_transcript	-	Yes
rs9639838	1	chr7:40174575-40900362	3.27e-11	EST	ENSG00000175600	C7orf10	0.001953	TRUE	protein_coding+nonsense_mediated_decay+processed_transcript	rs12669577	Yes
rs9685198	3	chr4:123747863-124235809	6.28e-16	EST	ENSG00000138685	FGF2	0.002138	FALSE	protein_coding	-	Yes
rs2622334	2	chr13:98795434-99102023	1.64e-06	NS	ENSG00000152767	FARP1	0.002776	TRUE	protein_coding+processed_transcript	rs6491428;rs17565003;rs9556941;rs4772080	Yes
rs3751364	1	chr13:24144509-24250232	3.91e-07	NS	ENSG00000127863	TNFRSF19	0.003058	TRUE	protein_coding+processed_transcript	rs9507171	Yes
rs11590011;rs6658708	4	chr1:202162938-202679545	6.19e-12	EST	ENSG00000077157	PPP1R12B	0.003151	TRUE	protein_coding+nonsense_mediated_decay+retained_intron+processed_transcript	-	Yes
rs506853	9	chr11:65365226-65564690	8.58e-22	EST	ENSG00000173327	MAP3K11	0.0038	FALSE	protein_coding+nonsense_mediated_decay+processed_transcript+retained_intron	rs7946115	Yes
rs1260326	14	chr2:27505260-27858041	2.64e-07	NS	ENSG00000138002	IFT172	0.004166	FALSE	protein_coding+nonsense_mediated_decay+retained_intron	-	Yes
rs506853	9	chr11:65365226-65564690	8.58e-22	EST	ENSG00000173039	RELA	0.004483	FALSE	protein_coding+retained_intron+nonsense_mediated_decay	rs4645933	Yes
rs2302761	3	chr17:7348380-7417933	8.8e-08	NS	ENSG00000170175	CHRNB1	0.005406	TRUE	protein_coding	rs2302761	Yes
rs9890117	1	chr17:74466976-74497508	8.03e-06	NS	ENSG00000129667	RHBDF2	0.005593	TRUE	protein_coding	rs4238992	Yes
rs9651514	1	chr10:3818188-3827473	4.57e-06	NS	ENSG00000067082	KLF6	0.007402	TRUE	processed_transcript+protein_coding	rs4514308	Yes
rs10913830;rs2493117	6	chr1:179262925-179785333	9.76e-09	NOV	ENSG00000116218	NPHS2	0.008313	FALSE	protein_coding	-	Yes
rs506853	9	chr11:65365226-65564690	8.58e-22	EST	ENSG00000197136	PCNXL3	0.008342	FALSE	protein_coding+processed_transcript+retained_intron	-	Yes
rs2268175	1	chr1:9294863-9331396	1.79e-07	NS	ENSG00000049239	H6PD	0.009231	TRUE	protein_coding+processed_transcript	rs7517538	Yes
rs10941674;rs16874036	2	chr5:44303646-44414091	1.22e-15	NOV	ENSG00000070193	FGF10	0.011033	TRUE	protein_coding	-	Yes
rs506853	9	chr11:65365226-65564690	8.58e-22	EST	ENSG00000254470	-	0.011673	TRUE	processed_transcript	-	Yes
rs310202	1	chr1:65298912-65432187	3.31e-06	NS	ENSG00000162434	JAK1	0.011827	TRUE	protein_coding+processed_transcript	rs17126907	Yes
rs17432580	4	chr2:62900986-64054977	1.23e-06	NS	ENSG00000115504	EHBP1	0.013121	TRUE	protein_coding+retained_intron+processed_transcript	-	Yes
rs1346562;rs1826601	1	chr16:77316025-77469011	2.4e-11	NOV	ENSG00000140873	ADAMTS18	0.013142	TRUE	protein_coding	rs11149988	Yes
rs4073387	4	chr22:50166931-50321188	1.19e-09	NOV	ENSG00000100425	BRD1	0.017953	FALSE	nonsense_mediated_decay+protein_coding+retained_intron+processed_transcript	rs9627644	Yes
rs4760791;rs4760936;rs7980195	1	chr12:71518865-71835678	1.1e-07	NS	ENSG00000127324	TSPAN8	0.018007	TRUE	protein_coding+processed_transcript+retained_intron	-	Yes
EST= Established gene, NOV= Novel gene, NS= Non-significicant

## Sheet: Supplementary Data 6
Supplementary Data 6: Gene-sets prioritised to be implicated in acne identified through DEPICT analysis.
Original gene set ID	Original gene set description	Nominal P value	False discovery rate < 5%
KEGG_PATHWAYS_IN_CANCER	KEGG_PATHWAYS_IN_CANCER	5.52e-09	Yes
GO:0005925	focal adhesion	6.32e-08	Yes
GO:0030055	cell-substrate junction	1.25e-07	Yes
GO:0005924	cell-substrate adherens junction	1.28e-07	Yes
GO:0051270	regulation of cellular component movement	1.41e-07	Yes
GO:0051272	positive regulation of cellular component movement	6.08e-07	Yes
ENSG00000067560	RHOA subnetwork	1.34e-06	Yes
GO:2000145	regulation of cell motility	1.38e-06	Yes
GO:0030334	regulation of cell migration	1.72e-06	Yes
GO:2000147	positive regulation of cell motility	1.77e-06	Yes
GO:0040012	regulation of locomotion	2.64e-06	Yes
MP:0002111	abnormal tail morphology	3.09e-06	Yes
GO:0070161	anchoring junction	3.37e-06	Yes
MP:0000585	kinked tail	3.6e-06	Yes
GO:0040017	positive regulation of locomotion	4.25e-06	Yes
GO:0043405	regulation of MAP kinase activity	4.26e-06	Yes
ENSG00000171241	SHCBP1 subnetwork	4.53e-06	Yes
GO:0005667	transcription factor complex	4.72e-06	Yes
GO:0030335	positive regulation of cell migration	5.12e-06	Yes
GO:0001944	vasculature development	5.29e-06	Yes
MP:0002092	abnormal eye morphology	5.62e-06	Yes
MP:0011098	complete embryonic lethality during organogenesis	6.38e-06	Yes
ENSG00000125731	SH2D3A subnetwork	6.42e-06	Yes
MP:0011109	partial lethality throughout fetal growth and development	7.39e-06	Yes
GO:0005912	adherens junction	8.26e-06	Yes
GO:0030155	regulation of cell adhesion	8.37e-06	Yes
ENSG00000175793	SFN subnetwork	9.95e-06	Yes
GO:0001568	blood vessel development	1.06e-05	Yes
ENSG00000114270	COL7A1 subnetwork	1.29e-05	Yes
ENSG00000138771	SHROOM3 subnetwork	1.39e-05	Yes
GO:0009792	embryo development ending in birth or egg hatching	1.4e-05	Yes
ENSG00000111961	SASH1 subnetwork	1.51e-05	Yes
ENSG00000143375	CGN subnetwork	1.51e-05	Yes
MP:0002724	enhanced wound healing	1.55e-05	Yes
GO:0071900	regulation of protein serine/threonine kinase activity	1.62e-05	Yes
GO:0016323	basolateral plasma membrane	1.64e-05	Yes
ENSG00000112658	SRF subnetwork	1.65e-05	Yes
ENSG00000171219	CDC42BPG subnetwork	1.74e-05	Yes
GO:0070848	response to growth factor stimulus	1.79e-05	Yes
MP:0001712	abnormal placenta development	1.81e-05	Yes
ENSG00000104960	PTOV1 subnetwork	1.85e-05	Yes
KEGG_PROSTATE_CANCER	KEGG_PROSTATE_CANCER	1.85e-05	Yes
MP:0003935	abnormal craniofacial development	1.92e-05	Yes
GO:0043009	chordate embryonic development	1.96e-05	Yes
MP:0000295	trabecula carnea hypoplasia	2.03e-05	Yes
KEGG_SMALL_CELL_LUNG_CANCER	KEGG_SMALL_CELL_LUNG_CANCER	2.11e-05	Yes
ENSG00000168476	REEP4 subnetwork	2.31e-05	Yes
GO:0035295	tube development	2.31e-05	Yes
ENSG00000133056	PIK3C2B subnetwork	2.32e-05	Yes
GO:0045597	positive regulation of cell differentiation	2.36e-05	Yes
MP:0011108	partial embryonic lethality during organogenesis	2.42e-05	Yes
ENSG00000127688	GAN subnetwork	2.44e-05	Yes
MP:0005031	abnormal trophoblast layer morphology	2.47e-05	Yes
MP:0000416	sparse hair	2.47e-05	Yes
GO:0022603	regulation of anatomical structure morphogenesis	2.56e-05	Yes
MP:0001716	abnormal placenta labyrinth morphology	2.75e-05	Yes
GO:0032432	actin filament bundle	3.08e-05	Yes
ENSG00000197555	SIPA1L1 subnetwork	3.11e-05	Yes
MP:0011086	partial postnatal lethality	3.16e-05	Yes
GO:0071363	cellular response to growth factor stimulus	3.25e-05	Yes
MP:0001846	increased inflammatory response	3.72e-05	Yes
MP:0008803	abnormal placental labyrinth vasculature morphology	3.9e-05	Yes
GO:0008013	beta-catenin binding	4.04e-05	Yes
ENSG00000177283	FZD8 subnetwork	4.07e-05	Yes
ENSG00000168542	COL3A1 subnetwork	4.12e-05	Yes
GO:0060429	epithelium development	4.78e-05	Yes
GO:0000975	regulatory region DNA binding	4.94e-05	Yes
GO:0001067	regulatory region nucleic acid binding	4.94e-05	Yes
ENSG00000093167	LRRFIP2 subnetwork	5.26e-05	Yes
ENSG00000104290	FZD3 subnetwork	5.59e-05	Yes
ENSG00000005339	CREBBP subnetwork	5.64e-05	Yes
GO:0048332	mesoderm morphogenesis	5.66e-05	Yes
ENSG00000084774	CAD subnetwork	5.69e-05	Yes
ENSG00000188763	FZD9 subnetwork	5.82e-05	Yes
ENSG00000113758	DBN1 subnetwork	6.11e-05	Yes
GO:0046332	SMAD binding	6.26e-05	Yes
KEGG_BASAL_CELL_CARCINOMA	KEGG_BASAL_CELL_CARCINOMA	6.32e-05	Yes
GO:0043028	cysteine-type endopeptidase regulator activity involved in apoptotic process	6.44e-05	Yes
ENSG00000136153	LMO7 subnetwork	6.71e-05	Yes
ENSG00000070159	PTPN3 subnetwork	6.74e-05	Yes
MP:0001222	epidermal hyperplasia	6.76e-05	Yes
ENSG00000136068	FLNB subnetwork	6.81e-05	Yes
ENSG00000131941	RHPN2 subnetwork	7.06e-05	Yes
GO:0040008	regulation of growth	7.29e-05	Yes
GO:0016504	peptidase activator activity	7.36e-05	Yes
GO:0015629	actin cytoskeleton	7.56e-05	Yes
MP:0000221	decreased leukocyte cell number	7.64e-05	Yes
GO:0051247	positive regulation of protein metabolic process	7.94e-05	Yes
ENSG00000070882	OSBPL3 subnetwork	8.24e-05	Yes
GO:0034504	protein localization to nucleus	8.33e-05	Yes
KEGG_ACUTE_MYELOID_LEUKEMIA	KEGG_ACUTE_MYELOID_LEUKEMIA	8.39e-05	Yes
GO:0001707	mesoderm formation	8.45e-05	Yes
MP:0000764	abnormal tongue epithelium morphology	8.65e-05	Yes
ENSG00000204898	ENSG00000204898 subnetwork	8.84e-05	Yes
ENSG00000079385	CEACAM1 subnetwork	8.84e-05	Yes
ENSG00000164327	RICTOR subnetwork	9.25e-05	Yes
ENSG00000065618	COL17A1 subnetwork	9.28e-05	Yes
GO:0051051	negative regulation of transport	9.42e-05	Yes
ENSG00000178209	PLEC subnetwork	9.75e-05	Yes
GO:0048514	blood vessel morphogenesis	9.88e-05	Yes
ENSG00000115963	RND3 subnetwork	9.9e-05	Yes
MP:0003984	embryonic growth retardation	9.98e-05	Yes
MP:0001219	thick epidermis	0.000102	Yes
REACTOME_NF:KB_IS_ACTIVATED_AND_SIGNALS_SURVIVAL	REACTOME_NF:KB_IS_ACTIVATED_AND_SIGNALS_SURVIVAL	0.000103	Yes
ENSG00000130147	SH3BP4 subnetwork	0.000103	Yes
ENSG00000133030	MPRIP subnetwork	0.000106	Yes
ENSG00000131746	TNS4 subnetwork	0.000108	Yes
ENSG00000110237	ARHGEF17 subnetwork	0.000118	Yes
MP:0000440	domed cranium	0.000119	Yes
GO:0044212	transcription regulatory region DNA binding	0.00012	Yes
GO:0001525	angiogenesis	0.000125	Yes
MP:0003566	abnormal cell adhesion	0.000126	Yes
ENSG00000135424	ITGA7 subnetwork	0.000127	Yes
ENSG00000179776	CDH5 subnetwork	0.000127	Yes
ENSG00000155760	FZD7 subnetwork	0.000128	Yes
GO:0033627	cell adhesion mediated by integrin	0.000134	Yes
MP:0002656	abnormal keratinocyte differentiation	0.000135	Yes
ENSG00000197045	GMFB subnetwork	0.000139	Yes
MP:0000914	exencephaly	0.000139	Yes
ENSG00000105974	CAV1 subnetwork	0.000142	Yes
ENSG00000166913	YWHAB subnetwork	0.000143	Yes
ENSG00000111432	FZD10 subnetwork	0.000143	Yes
ENSG00000164930	FZD6 subnetwork	0.000143	Yes
ENSG00000111859	NEDD9 subnetwork	0.000144	Yes
MP:0002086	abnormal extraembryonic tissue morphology	0.000145	Yes
ENSG00000196396	PTPN1 subnetwork	0.000147	Yes
GO:0001725	stress fiber	0.000148	Yes
GO:2000116	regulation of cysteine-type endopeptidase activity	0.000149	Yes
MP:0001200	thick skin	0.00015	Yes
ENSG00000168487	BMP1 subnetwork	0.000156	Yes
MP:0006271	abnormal involution of the mammary gland	0.00016	Yes
MP:0011090	partial perinatal lethality	0.000162	Yes
GO:0048729	tissue morphogenesis	0.000165	Yes
MP:0011101	partial prenatal lethality	0.000166	Yes
GO:0052547	regulation of peptidase activity	0.000168	Yes
ENSG00000189319	FAM53B subnetwork	0.000187	Yes
ENSG00000184363	PKP3 subnetwork	0.000188	Yes
ENSG00000161638	ITGA5 subnetwork	0.000188	Yes
ENSG00000064999	ANKS1A subnetwork	0.000199	Yes
ENSG00000198467	TPM2 subnetwork	0.000201	Yes
MP:0005358	abnormal incisor morphology	0.000202	Yes
ENSG00000143632	ACTA1 subnetwork	0.000202	Yes
MP:0000474	abnormal foregut morphology	0.000204	Yes
ENSG00000089159	PXN subnetwork	0.000205	Yes
MP:0002109	abnormal limb morphology	0.000206	Yes
GO:0048598	embryonic morphogenesis	0.000208	Yes
ENSG00000166866	MYO1A subnetwork	0.000213	Yes
MP:0005602	decreased angiogenesis	0.000222	Yes
GO:0001704	formation of primary germ layer	0.000224	Yes
ENSG00000110880	CORO1C subnetwork	0.000224	Yes
ENSG00000179364	PACS2 subnetwork	0.000225	Yes
GO:0048568	embryonic organ development	0.000226	Yes
ENSG00000167657	DAPK3 subnetwork	0.000233	Yes
ENSG00000157933	SKI subnetwork	0.000233	Yes
MP:0004255	abnormal spongiotrophoblast layer morphology	0.000241	Yes
GO:0051093	negative regulation of developmental process	0.000243	Yes
GO:0045596	negative regulation of cell differentiation	0.000243	Yes
MP:0004157	interrupted aortic arch	0.000245	Yes
REACTOME_CELL:EXTRACELLULAR_MATRIX_INTERACTIONS	REACTOME_CELL:EXTRACELLULAR_MATRIX_INTERACTIONS	0.000246	Yes
MP:0003827	abnormal Wolffian duct morphology	0.000249	Yes
ENSG00000105357	MYH14 subnetwork	0.000251	Yes
GO:0051055	negative regulation of lipid biosynthetic process	0.000252	Yes
GO:0019838	growth factor binding	0.000253	Yes
GO:0043281	regulation of cysteine-type endopeptidase activity involved in apoptotic process	0.000258	Yes
GO:0001664	G-protein coupled receptor binding	0.000259	Yes
KEGG_FOCAL_ADHESION	KEGG_FOCAL_ADHESION	0.00026	Yes
MP:0000266	abnormal heart morphology	0.000262	Yes
MP:0011501	increased glomerular capsule space	0.000267	Yes
ENSG00000163466	ARPC2 subnetwork	0.000271	Yes
ENSG00000068615	REEP1 subnetwork	0.000272	Yes
ENSG00000100364	KIAA0930 subnetwork	0.000283	Yes
ENSG00000137831	UACA subnetwork	0.000284	Yes
ENSG00000110987	BCL7A subnetwork	0.000284	Yes
MP:0000060	delayed bone ossification	0.000286	Yes
ENSG00000064393	HIPK2 subnetwork	0.00029	Yes
GO:0033628	regulation of cell adhesion mediated by integrin	0.000291	Yes
MP:0009050	dilated proximal convoluted tubules	0.000294	Yes
ENSG00000172216	CEBPB subnetwork	0.000295	Yes
ENSG00000126001	CEP250 subnetwork	0.000299	Yes
GO:0032270	positive regulation of cellular protein metabolic process	0.000299	Yes
ENSG00000204673	AKT1S1 subnetwork	0.0003	Yes
GO:0070201	regulation of establishment of protein localization	0.000302	Yes
MP:0000120	malocclusion	0.000304	Yes
ENSG00000119699	TGFB3 subnetwork	0.000304	Yes
GO:0051170	nuclear import	0.000307	Yes
MP:0000729	abnormal myogenesis	0.000313	Yes
ENSG00000123612	ACVR1C subnetwork	0.000315	Yes
GO:0042641	actomyosin	0.000327	Yes
ENSG00000006747	SCIN subnetwork	0.000331	Yes
REACTOME_P75NTR_SIGNALS_VIA_NF:KB	REACTOME_P75NTR_SIGNALS_VIA_NF:KB	0.000332	Yes
ENSG00000170759	KIF5B subnetwork	0.000334	Yes
ENSG00000104892	KLC3 subnetwork	0.000334	Yes
GO:0050678	regulation of epithelial cell proliferation	0.000335	Yes
ENSG00000175387	SMAD2 subnetwork	0.000343	Yes
ENSG00000182319	SGK223 subnetwork	0.000344	Yes
MP:0000116	abnormal tooth development	0.000349	Yes
MP:0001881	abnormal mammary gland physiology	0.000352	Yes
GO:0033157	regulation of intracellular protein transport	0.000354	Yes
MP:0011099	complete lethality throughout fetal growth and development	0.000357	Yes
ENSG00000106799	TGFBR1 subnetwork	0.00036	Yes
MP:0002080	prenatal lethality	0.00036	Yes
ENSG00000169710	FASN subnetwork	0.00036	Yes
GO:0035239	tube morphogenesis	0.000361	Yes
GO:0070411	I-SMAD binding	0.000362	Yes
MP:0001732	postnatal growth retardation	0.000363	Yes
ENSG00000144061	NPHP1 subnetwork	0.000364	Yes
ENSG00000213341	CHUK subnetwork	0.000366	Yes
GO:0007179	transforming growth factor beta receptor signaling pathway	0.00037	Yes
ENSG00000174804	FZD4 subnetwork	0.000373	Yes
GO:0034762	regulation of transmembrane transport	0.000376	Yes
ENSG00000169047	IRS1 subnetwork	0.000383	Yes
MP:0004068	dilated dorsal aorta	0.000385	Yes
MP:0001297	microphthalmia	0.000389	Yes
GO:0052548	regulation of endopeptidase activity	0.000401	Yes
MP:0000003	abnormal adipose tissue morphology	0.000403	Yes
ENSG00000142798	HSPG2 subnetwork	0.000407	Yes
GO:0008134	transcription factor binding	0.000409	Yes
ENSG00000105887	MTPN subnetwork	0.000411	Yes
GO:0030111	regulation of Wnt receptor signaling pathway	0.000417	Yes
ENSG00000008710	PKD1 subnetwork	0.000419	Yes
ENSG00000163251	FZD5 subnetwork	0.000419	Yes
ENSG00000144668	ITGA9 subnetwork	0.000423	Yes
GO:0032387	negative regulation of intracellular transport	0.000423	Yes
MP:0001575	cyanosis	0.000425	Yes
ENSG00000100815	TRIP11 subnetwork	0.000426	Yes
MP:0011087	complete neonatal lethality	0.000427	Yes
ENSG00000105699	LSR subnetwork	0.000427	Yes
ENSG00000106028	SSBP1 subnetwork	0.00043	Yes
ENSG00000100014	SPECC1L subnetwork	0.000432	Yes
GO:0005604	basement membrane	0.000438	Yes
ENSG00000087303	NID2 subnetwork	0.00044	Yes
MP:0000297	abnormal atrioventricular cushion morphology	0.000441	Yes
GO:0006606	protein import into nucleus	0.000445	Yes
ENSG00000151914	DST subnetwork	0.000451	Yes
GO:0007178	transmembrane receptor protein serine/threonine kinase signaling pathway	0.000452	Yes
MP:0005592	abnormal vascular smooth muscle morphology	0.000457	Yes
ENSG00000165476	REEP3 subnetwork	0.000458	Yes
ENSG00000008130	NADK subnetwork	0.000461	Yes
GO:0010464	regulation of mesenchymal cell proliferation	0.000476	Yes
MP:0003091	abnormal cell migration	0.000486	Yes
GO:0043408	regulation of MAPK cascade	0.000486	Yes
REACTOME_SEMA4D_INDUCED_CELL_MIGRATION_AND_GROWTH:CONE_COLLAPSE	REACTOME_SEMA4D_INDUCED_CELL_MIGRATION_AND_GROWTH:CONE_COLLAPSE	0.000486	Yes
MP:0005331	insulin resistance	0.000488	Yes
ENSG00000130402	ACTN4 subnetwork	0.000489	Yes
GO:0005911	cell-cell junction	0.000491	Yes
MP:0002792	abnormal retinal vasculature morphology	0.000492	Yes
ENSG00000157240	FZD1 subnetwork	0.000499	Yes
ENSG00000078061	ARAF subnetwork	0.0005	Yes
ENSG00000180340	FZD2 subnetwork	0.000504	Yes
ENSG00000130702	LAMA5 subnetwork	0.000507	Yes
MP:0003068	enlarged kidney	0.000511	Yes
ENSG00000185591	SP1 subnetwork	0.000514	Yes
GO:0042326	negative regulation of phosphorylation	0.000516	Yes
ENSG00000174485	DENND4A subnetwork	0.000522	Yes
GO:0045939	negative regulation of steroid metabolic process	0.000527	Yes
GO:0010894	negative regulation of steroid biosynthetic process	0.000527	Yes
GO:0051224	negative regulation of protein transport	0.000539	Yes
MP:0011092	complete embryonic lethality	0.000539	Yes
GO:0009894	regulation of catabolic process	0.000548	Yes
MP:0001175	abnormal lung morphology	0.000549	Yes
MP:0003084	abnormal skeletal muscle fiber morphology	0.000563	Yes
ENSG00000128487	SPECC1 subnetwork	0.000565	Yes
MP:0002652	thin myocardium	0.000581	Yes
MP:0001722	pale yolk sac	0.000582	Yes
GO:0019902	phosphatase binding	0.000587	Yes
ENSG00000162337	LRP5 subnetwork	0.00059	Yes
ENSG00000204175	GPRIN2 subnetwork	0.000595	Yes
GO:0043256	laminin complex	0.000604	Yes
ENSG00000197122	SRC subnetwork	0.000604	Yes
MP:0008844	decreased subcutaneous adipose tissue amount	0.000607	Yes
ENSG00000145423	SFRP2 subnetwork	0.000614	Yes
ENSG00000096696	DSP subnetwork	0.000616	Yes
ENSG00000165410	CFL2 subnetwork	0.000617	Yes
ENSG00000159166	LAD1 subnetwork	0.00062	Yes
MP:0001721	absent visceral yolk sac blood islands	0.000624	Yes
ENSG00000155506	LARP1 subnetwork	0.000625	Yes
MP:0001674	abnormal triploblastic development	0.000626	Yes
ENSG00000129250	KIF1C subnetwork	0.000634	Yes
GO:0071495	cellular response to endogenous stimulus	0.000645	Yes
GO:0019900	kinase binding	0.000645	Yes
MP:0000600	liver hypoplasia	0.000645	Yes
ENSG00000149257	SERPINH1 subnetwork	0.000648	Yes
MP:0000495	abnormal colon morphology	0.000659	Yes
ENSG00000072110	ACTN1 subnetwork	0.000661	Yes
MP:0000550	abnormal forelimb morphology	0.000667	Yes
ENSG00000166033	HTRA1 subnetwork	0.000668	Yes
GO:0004713	protein tyrosine kinase activity	0.000682	Yes
ENSG00000173210	ABLIM3 subnetwork	0.000684	Yes
MP:0001284	absent vibrissae	0.000684	Yes
MP:0004003	abnormal vascular endothelial cell physiology	0.00069	Yes
MP:0009886	failure of palatal shelf elevation	0.000692	Yes
MP:0000159	abnormal xiphoid process morphology	0.000698	Yes
ENSG00000148498	PARD3 subnetwork	0.000714	Yes
GO:0030036	actin cytoskeleton organization	0.000714	Yes
MP:0002192	hydrops fetalis	0.000716	Yes
MP:0010402	ventricular septal defect	0.000717	Yes
GO:0048634	regulation of muscle organ development	0.000723	Yes
GO:0030855	epithelial cell differentiation	0.000725	Yes
ENSG00000151748	SAV1 subnetwork	0.000726	Yes
GO:0042803	protein homodimerization activity	0.000727	Yes
ENSG00000156675	RAB11FIP1 subnetwork	0.000732	Yes
ENSG00000120509	PDZD11 subnetwork	0.000739	Yes
MP:0001231	abnormal epidermis stratum basale morphology	0.00074	Yes
ENSG00000125084	WNT1 subnetwork	0.000748	Yes
ENSG00000163362	C1orf106 subnetwork	0.000754	Yes
ENSG00000080824	HSP90AA1 subnetwork	0.000756	Yes
GO:0045927	positive regulation of growth	0.000764	Yes
MP:0001577	anemia	0.000774	Yes
GO:0050679	positive regulation of epithelial cell proliferation	0.000775	Yes
ENSG00000105329	TGFB1 subnetwork	0.000775	Yes
ENSG00000107560	RAB11FIP2 subnetwork	0.000787	Yes
GO:0019903	protein phosphatase binding	0.000789	Yes
KEGG_ADHERENS_JUNCTION	KEGG_ADHERENS_JUNCTION	0.000792	Yes
GO:0060828	regulation of canonical Wnt receptor signaling pathway	0.0008	Yes
ENSG00000176658	MYO1D subnetwork	0.000813	Yes
ENSG00000128641	MYO1B subnetwork	0.000815	Yes
GO:0017015	regulation of transforming growth factor beta receptor signaling pathway	0.00082	Yes
GO:0005605	basal lamina	0.000823	Yes
ENSG00000101680	LAMA1 subnetwork	0.000827	Yes
GO:0050673	epithelial cell proliferation	0.000829	Yes
GO:0016055	Wnt receptor signaling pathway	0.000831	Yes
ENSG00000099204	ABLIM1 subnetwork	0.000836	Yes
GO:0048732	gland development	0.000851	Yes
GO:0042306	regulation of protein import into nucleus	0.000856	Yes
ENSG00000120709	FAM53C subnetwork	0.000858	Yes
GO:0090263	positive regulation of canonical Wnt receptor signaling pathway	0.000862	Yes
ENSG00000163629	PTPN13 subnetwork	0.000881	Yes
ENSG00000101331	C20orf160 subnetwork	0.000881	Yes
GO:0019901	protein kinase binding	0.000883	Yes
MP:0008029	abnormal paraxial mesoderm morphology	0.000883	Yes
ENSG00000065882	TBC1D1 subnetwork	0.000884	Yes
MP:0008033	impaired lipolysis	0.000893	Yes
ENSG00000091831	ESR1 subnetwork	0.000896	Yes
ENSG00000115170	ACVR1 subnetwork	0.000909	Yes
MP:0002759	abnormal caudal vertebrae morphology	0.000917	Yes
GO:0045936	negative regulation of phosphate metabolic process	0.000919	Yes
GO:0010563	negative regulation of phosphorus metabolic process	0.000919	Yes
ENSG00000170365	SMAD1 subnetwork	0.00092	Yes
MP:0002108	abnormal muscle morphology	0.000921	Yes
MP:0005650	abnormal limb bud morphology	0.000923	Yes
GO:0060070	canonical Wnt receptor signaling pathway	0.000925	Yes
GO:0090092	regulation of transmembrane receptor protein serine/threonine kinase signaling pathway	0.000927	Yes
ENSG00000105662	CRTC1 subnetwork	0.000942	Yes
MP:0001314	corneal opacity	0.000942	Yes
GO:0010463	mesenchymal cell proliferation	0.000945	Yes
GO:0005938	cell cortex	0.000946	Yes
ENSG00000140682	TGFB1I1 subnetwork	0.000958	Yes
ENSG00000049323	LTBP1 subnetwork	0.000961	Yes
GO:0005520	insulin-like growth factor binding	0.000971	Yes
ENSG00000050820	BCAR1 subnetwork	0.000984	Yes
GO:0051223	regulation of protein transport	0.000987	Yes
ENSG00000100985	MMP9 subnetwork	0.000988	Yes
ENSG00000179151	EDC3 subnetwork	0.00099	Yes
GO:0022407	regulation of cell-cell adhesion	0.00099	Yes
ENSG00000197879	MYO1C subnetwork	0.000991	Yes
ENSG00000115290	GRB14 subnetwork	0.000999	Yes
MP:0002836	abnormal chorion morphology	0.001003	Yes
MP:0002925	abnormal cardiovascular development	0.001006	Yes
MP:0001209	spontaneous skin ulceration	0.001014	Yes
ENSG00000117266	CDK18 subnetwork	0.001024	Yes
MP:0001696	failure to gastrulate	0.001025	Yes
MP:0001270	distended abdomen	0.001025	Yes
ENSG00000162614	NEXN subnetwork	0.001026	Yes
ENSG00000176105	YES1 subnetwork	0.001035	Yes
MP:0004418	small parietal bone	0.001041	Yes
ENSG00000070018	LRP6 subnetwork	0.001051	Yes
GO:0043236	laminin binding	0.001063	Yes
MP:0001713	decreased trophoblast giant cell number	0.001065	Yes
ENSG00000116962	NID1 subnetwork	0.001081	Yes
MP:0009890	cleft secondary palate	0.001086	Yes
ENSG00000112773	FAM46A subnetwork	0.001086	Yes
ENSG00000134184	GSTM1 subnetwork	0.001101	Yes
GO:0090317	negative regulation of intracellular protein transport	0.00111	Yes
GO:0032320	positive regulation of Ras GTPase activity	0.001118	Yes
MP:0000260	abnormal angiogenesis	0.00112	Yes
KEGG_REGULATION_OF_ACTIN_CYTOSKELETON	KEGG_REGULATION_OF_ACTIN_CYTOSKELETON	0.001144	Yes
GO:0032386	regulation of intracellular transport	0.001144	Yes
ENSG00000137171	KLC4 subnetwork	0.001153	Yes
GO:0051721	protein phosphatase 2A binding	0.001161	Yes
ENSG00000107242	PIP5K1B subnetwork	0.001162	Yes
MP:0001304	cataracts	0.001163	Yes
GO:0031093	platelet alpha granule lumen	0.001166	Yes
ENSG00000122692	SMU1 subnetwork	0.001169	Yes
ENSG00000152518	ZFP36L2 subnetwork	0.001177	Yes
MP:0000281	abnormal interventricular septum morphology	0.001178	Yes
MP:0003231	abnormal placenta vasculature	0.001194	Yes
ENSG00000087077	TRIP6 subnetwork	0.001209	Yes
REACTOME_SEMA4D_IN_SEMAPHORIN_SIGNALING	REACTOME_SEMA4D_IN_SEMAPHORIN_SIGNALING	0.001217	Yes
REACTOME_INTEGRIN_CELL_SURFACE_INTERACTIONS	REACTOME_INTEGRIN_CELL_SURFACE_INTERACTIONS	0.001221	Yes
GO:0005916	fascia adherens	0.001226	Yes
ENSG00000163486	SRGAP2 subnetwork	0.001226	Yes
MP:0001698	decreased embryo size	0.001252	Yes
GO:0017038	protein import	0.001258	Yes
ENSG00000165699	TSC1 subnetwork	0.001264	Yes
GO:0046822	regulation of nucleocytoplasmic transport	0.001265	Yes
GO:0003779	actin binding	0.001273	Yes
ENSG00000197471	SPN subnetwork	0.001287	Yes
GO:0005811	lipid particle	0.001296	Yes
ENSG00000110395	CBL subnetwork	0.001298	Yes
ENSG00000116489	CAPZA1 subnetwork	0.001311	Yes
ENSG00000163932	PRKCD subnetwork	0.00132	Yes
GO:0009968	negative regulation of signal transduction	0.001346	Yes
MP:0002725	abnormal vein morphology	0.001359	Yes
MP:0002073	abnormal hair growth	0.001367	Yes
MP:0001236	abnormal epidermis stratum spinosum morphology	0.001386	Yes
GO:0061134	peptidase regulator activity	0.001394	Yes
MP:0011089	complete perinatal lethality	0.001401	Yes
ENSG00000132825	PPP1R3D subnetwork	0.001407	Yes
GO:0031667	response to nutrient levels	0.001411	Yes
ENSG00000146648	EGFR subnetwork	0.001425	Yes
MP:0002747	abnormal aortic valve morphology	0.001431	Yes
ENSG00000108821	COL1A1 subnetwork	0.001432	Yes
GO:0007044	cell-substrate junction assembly	0.001435	Yes
MP:0003446	renal hypoplasia	0.001436	Yes
MP:0000208	decreased hematocrit	0.00144	Yes
KEGG_PANCREATIC_CANCER	KEGG_PANCREATIC_CANCER	0.001447	Yes
ENSG00000166949	SMAD3 subnetwork	0.001448	Yes
ENSG00000174996	KLC2 subnetwork	0.001456	Yes
ENSG00000163558	PRKCI subnetwork	0.001457	Yes
ENSG00000090020	SLC9A1 subnetwork	0.00148	Yes
MP:0010404	ostium primum atrial septal defect	0.001482	Yes
MP:0002110	abnormal digit morphology	0.001501	Yes
MP:0004272	abnormal basement membrane morphology	0.001504	Yes
ENSG00000007866	TEAD3 subnetwork	0.001506	Yes
ENSG00000163513	TGFBR2 subnetwork	0.001514	Yes
ENSG00000215699	ENSG00000215699 subnetwork	0.001517	Yes
ENSG00000127947	PTPN12 subnetwork	0.001525	Yes
GO:0051271	negative regulation of cellular component movement	0.00155	Yes
ENSG00000169641	LUZP1 subnetwork	0.001564	Yes
ENSG00000117450	PRDX1 subnetwork	0.001571	Yes
GO:0090101	negative regulation of transmembrane receptor protein serine/threonine kinase signaling pathway	0.001576	Yes
MP:0005176	eyelids fail to open	0.001594	Yes
GO:0045785	positive regulation of cell adhesion	0.001598	Yes
ENSG00000005884	ITGA3 subnetwork	0.001605	Yes
GO:0032880	regulation of protein localization	0.001606	Yes
ENSG00000100345	MYH9 subnetwork	0.001623	Yes
MP:0005221	abnormal rostral-caudal axis patterning	0.001626	Yes
ENSG00000007908	SELE subnetwork	0.001626	Yes
GO:0002009	morphogenesis of an epithelium	0.001642	Yes
KEGG_WNT_SIGNALING_PATHWAY	KEGG_WNT_SIGNALING_PATHWAY	0.001647	Yes
ENSG00000185950	IRS2 subnetwork	0.001654	Yes
GO:0048589	developmental growth	0.001664	Yes
GO:0045833	negative regulation of lipid metabolic process	0.001688	Yes
GO:0001558	regulation of cell growth	0.001692	Yes
MP:0006301	abnormal mesenchyme morphology	0.001696	Yes
ENSG00000186831	ENSG00000186831 subnetwork	0.001709	Yes
ENSG00000176165	FOXG1 subnetwork	0.00172	Yes
MP:0004510	myositis	0.001732	Yes
GO:0045926	negative regulation of growth	0.001734	Yes
ENSG00000033800	PIAS1 subnetwork	0.00174	Yes
ENSG00000011465	DCN subnetwork	0.001771	Yes
ENSG00000115641	FHL2 subnetwork	0.001787	Yes
MP:0001914	hemorrhage	0.001809	Yes
ENSG00000176476	CCDC101 subnetwork	0.001826	Yes
MP:0008528	polycystic kidney	0.001826	Yes
GO:0043027	cysteine-type endopeptidase inhibitor activity involved in apoptotic process	0.00183	Yes
ENSG00000070371	CLTCL1 subnetwork	0.001847	Yes
GO:0061035	regulation of cartilage development	0.001892	Yes
ENSG00000170421	KRT8 subnetwork	0.001906	Yes
REACTOME_CELL_JUNCTION_ORGANIZATION	REACTOME_CELL_JUNCTION_ORGANIZATION	0.001907	Yes
ENSG00000071909	MYO3B subnetwork	0.001911	Yes
MP:0011091	complete prenatal lethality	0.001914	Yes
KEGG_BLADDER_CANCER	KEGG_BLADDER_CANCER	0.001937	Yes
MP:0001792	impaired wound healing	0.001937	Yes
GO:0030856	regulation of epithelial cell differentiation	0.001948	Yes
GO:0032330	regulation of chondrocyte differentiation	0.00195	Yes
ENSG00000154342	WNT3A subnetwork	0.001955	Yes
GO:0031669	cellular response to nutrient levels	0.001979	Yes
ENSG00000113140	SPARC subnetwork	0.002016	Yes
ENSG00000105971	CAV2 subnetwork	0.002018	Yes
MP:0009703	decreased birth body size	0.002035	Yes
MP:0005439	decreased glycogen level	0.002066	Yes
GO:0010810	regulation of cell-substrate adhesion	0.002075	Yes
GO:0006605	protein targeting	0.002076	Yes
MP:0000662	abnormal branching of the mammary ductal tree	0.002088	Yes
ENSG00000138592	USP8 subnetwork	0.002105	Yes
ENSG00000086015	MAST2 subnetwork	0.002121	Yes
GO:0040013	negative regulation of locomotion	0.002142	Yes
MP:0001302	eyelids open at birth	0.002157	Yes
ENSG00000115461	IGFBP5 subnetwork	0.002162	Yes
REACTOME_SIGNALING_BY_RHO_GTPASES	REACTOME_SIGNALING_BY_RHO_GTPASES	0.002178	Yes
REACTOME_RHO_GTPASE_CYCLE	REACTOME_RHO_GTPASE_CYCLE	0.002178	Yes
GO:0000165	MAPK cascade	0.002197	Yes
MP:0005666	abnormal adipose tissue physiology	0.002198	Yes
MP:0002875	decreased erythrocyte cell number	0.002225	Yes
MP:0001785	edema	0.002228	Yes
ENSG00000092969	TGFB2 subnetwork	0.002229	Yes
ENSG00000131467	PSME3 subnetwork	0.002285	Yes
MP:0005306	abnormal phalanx morphology	0.002313	Yes
MP:0001176	abnormal lung development	0.002323	Yes
ENSG00000204361	FAM55B subnetwork	0.002333	Yes

## Sheet: Supplementary Data 7
Supplementary Data 7: Significant genetic correlation (rG) and corresponding genetic causal proportion (GCP) estimates for acne and 45 traits identified through ld-score regression and latent causal variable analysis. BH FDR: Benjamini-Hochberg false discovery rate.
Trait	Source	rG	rG se	Adj rG Pval (BH FDR)	GCP	GCP se	GCP Pval
Testosterone (quantile) female	UKB- Neale Lab	0.155456	0.0527246	0.0085	-0.87965	0.133823	4.92e-11
Chronic Pain	https://doi.org/10.1101/2020.05.26.115568	0.245512	0.0683718	0.0009	0.801446	0.137637	5.78e-09
Malignant neoplasm of breast	UKB- Neale Lab	0.19986	0.0820543	0.0245	-0.78959	0.144365	4.52e-08
Total bilirubin (quantile) male	UKB- Neale Lab	0.132354	0.0606478	0.033	-0.73834	0.161727	4.99e-06
Total cholesterol	https://www.nature.com/articles/ng.2797	-0.0856619	0.0403811	0.0406	-0.59273	0.151897	9.53e-05
Schizophrenia	https://www.nature.com/articles/nature13595	0.184844	0.0561269	0.0038	0.37481	0.118776	0.001602
Fluid intelligence score	UKB- Neale Lab	-0.134553	0.0419606	0.0057	0.644487	0.248196	0.009413
IGF-1 (quantile) female	UKB- Neale Lab	0.132822	0.0532862	0.0198	-0.60178	0.242398	0.013043
IGF-1 (quantile) male	UKB- Neale Lab	0.122112	0.0497536	0.0217	-0.60623	0.244955	0.013329
Neoplasms	UKB- Neale Lab	0.282847	0.0793914	0.0019	-0.58808	0.242396	0.015261
Oestradiol (quantile) male	UKB- Neale Lab	-0.566972	0.220776	0.017	-0.60868	0.256794	0.017774
IGF-1 (quantile) both_sexes	UKB- Neale Lab	0.131235	0.0495955	0.0132	-0.5923	0.266366	0.026174
Breast cancer ER-positive	https://www.nature.com/articles/nature24284	0.191095	0.0569796	0.0028	-0.55886	0.267051	0.036375
Impingement syndrome of shoulder	UKB- Neale Lab	0.25176	0.0925164	0.0113	-0.57705	0.280922	0.039964
Breast cancer	https://www.nature.com/articles/nature24284	0.161315	0.0540485	0.0075	-0.44245	0.273764	0.106058
Accumbens volume	http://www.nature.com/nature/journal/v520/n7546/full/nature14101.html	0.337151	0.168013	0.0481	-0.47081	0.306905	0.125014
Educational Attainment	https://www.nature.com/articles/s41588-018-0147-3	-0.113359	0.0411478	0.0104	0.47998	0.375376	0.201016
Age of primiparous women at birth of child	UKB- Neale Lab	0.209494	0.0974434	0.0377	-0.41789	0.332511	0.208838
Multisite chronic pain	https://journals.plos.org/plosgenetics/article?id=10.1371/journal.pgen.1008164	0.118416	0.0421594	0.0094	0.452871	0.378564	0.231584
Whole body fat-free mass	UKB- Neale Lab	0.104294	0.0486607	0.0387	0.413229	0.379838	0.276635
Noninfectious colitis NAS	UKB- Neale Lab	0.284932	0.116732	0.0236	0.392181	0.367383	0.285745
Platelet count	UKB- Neale Lab	-0.108993	0.0520091	0.0425	-0.35415	0.402055	0.378398
Diseases of the skin and subcutaneous tissue	UKB- Neale Lab	0.339724	0.144167	0.0274	0.34973	0.413627	0.39782
Oestradiol (quantile) both_sexes	UKB- Neale Lab	-0.26422	0.102573	0.016	-0.3468	0.433746	0.423968
Ischaemic heart disease, wide definition	UKB- Neale Lab	-0.114944	0.0508168	0.0311	0.332538	0.424352	0.433253
Diagnoses - main ICD10: L72 Follicular cysts of skin and subcutaneous tissue	UKB- Neale Lab	0.277198	0.133377	0.0434	0.279957	0.46393	0.546211
Headaches for 3+ months	UKB- Neale Lab	0.151178	0.0712545	0.0396	0.271204	0.450195	0.546898
Total bilirubin (quantile) both_sexes	UKB- Neale Lab	0.114078	0.0523738	0.0349	-0.08507	0.195213	0.662987
Major coronary heart disease event	UKB- Neale Lab	-0.144017	0.0600264	0.0255	0.212445	0.489344	0.664184
Triglycerides (quantile) female	UKB- Neale Lab	-0.139567	0.0687682	0.0472	0.190521	0.467807	0.683814
Alcohol consumed	UKB- Neale Lab	0.359114	0.145502	0.0208	-0.16737	0.525132	0.749935
Diagnoses - main ICD10: I21 Acute myocardial infarction	UKB- Neale Lab	-0.177695	0.0692511	0.0179	0.104308	0.556558	0.851334
Back pain for 3+ months	UKB- Neale Lab	0.213527	0.0811718	0.0142	0.023892	0.143156	0.867455
Diagnoses - main ICD10: N40 Hyperplasia of prostate	UKB- Neale Lab	0.322476	0.124058	0.0151	-0.09816	0.724869	0.892277
Non-cancer illness code, self-reported: eczema/dermatitis	UKB- Neale Lab	-0.150323	0.0817104	0.0462	0.065717	0.578626	0.909575
Crohn's Disease	ftp://ftp.sanger.ac.uk/pub/consortia/ibdgenetics/iibdgc-trans-ancestry-filtered-summary-stats.tgz	0.186088	0.0728721	0.0189	0.062368	0.562407	0.9117
Coeliac disease	UKB- Neale Lab	-0.132738	0.0662224	0.0491	0.059033	0.539671	0.912895
Bipolar Disorder	https://www.nature.com/articles/s41588-019-0397-8	0.123376	0.0524633	0.0283	-0.04185	0.581279	0.942608
Myocardial infarction	UKB- Neale Lab	-0.15475	0.0709132	0.034	0.036671	0.582713	0.949821
Triglycerides	https://www.nature.com/articles/ng.2797	-0.188777	0.071	0.0123	-0.01179	0.580382	0.983792
Inflammatory Bowel Disease	ftp://ftp.sanger.ac.uk/pub/consortia/ibdgenetics/iibdgc-trans-ancestry-filtered-summary-stats.tgz	0.167595	0.0685672	0.0226	0.00464	0.580295	0.993621
Non-cancer illness code, self-reported: crohns disease	UKB- Neale Lab	0.248777	0.108612	0.0321	-0.00412	0.579874	0.994327
Ventricular rate	UKB- Neale Lab	0.250725	0.121981	0.0453	-0.00285	0.580308	0.996082
Lymphocyte count	https://www.cell.com/cell/fulltext/S0092-8674(16)31463-5	-0.0847629	0.0412	0.0443	-0.00235	0.57974	0.996762
Cancer diagnosed by doctor	UKB- Neale Lab	0.23256	0.107381	0.0368	-0.00131	0.580214	0.998198
